# Supplementary material for: Young children share more under time pressure than after a delay
Source: PLoS One. 2021 Mar 16;16(3):e0248121. doi: 10.1371/journal.pone.0248121 (PMC7963052; doi:10.1371/journal.pone.0248121)
Supplement: S1 Data — (XLSX) [file pone.0248121.s003.xlsx]

## Sheet: Sheet1
No	gender	age	condition	shared	latency	control_question	dropoutreason
1	m	5.5	delay	4	15	ok	none
drop out	m	5.5	delay	0			experimenter error
2	w	5.5	pressure	5	1	ok	none
3	w	5.5	delay	5	62	ok	none
4	m	3.5	delay	0	0	ok	none
drop out	m	5.5	delay	0			experimenter error
drop out	m	5.5	pressure	3			experimenter error
drop out	w	5.5	delay	6			experimenter error
drop out	w	5.5	pressure	3			experimenter error
5	w	3.5	delay	0	36	ok	none
6	w	3.5	delay	0	35	ok	none
7	w	3.5	pressure	6	6	ok	none
8	m	3.5	pressure	0	22	ok	none
drop out	w	5.5	delay	0		no	Q1
9	w	3.5	pressure	5	10	ok	none
10	m	5.5	pressure	4	3	ok	none
11	m	3.5	pressure	0	24	ok	none
12	m	3.5	pressure	0	105	ok	none
13	m	5.5	delay	4	0	ok	none
14	m	5.5	pressure	4	2	ok	none
drop out	m	3.5	delay	5		ok	too quick
drop out	w	3.5	pressure	0		no	Q1
15	m	5.5	delay	5	9	ok	none
16	m	5.5	pressure	3	6	ok	none
17	m	5.5	delay	4	12	ok	none
18	w	5.5	pressure	4	0	ok	none
19	w	3.5	delay	0	40	ok	none
20	m	5.5	pressure	2	2	ok	none
drop out	m	3.5	delay	0		no	Q1
drop out	w	3.5	pressure	0			experimenter error
21	m	5.5	delay	5	11	ok	none
22	w	5.5	delay	5	18	ok	none
23	m	5.5	pressure	5	4	ok	none
24	m	5.5	delay	2	66	ok	none
drop out	m	5.5	pressure	4		no	too quick
25	m	5.5	delay	1	29	ok	none
drop out	m	5.5	pressure	4		ok	too quick
26	m	5.5	delay	5	12	ok	none
27	w	5.5	pressure	4	3	ok	none
28	w	5.5	delay	3	6	ok	none
29	m	3.5	pressure	3	14	ok	none
drop out	m	3.5	delay	0		no	Q1
30	m	5.5	delay	1	6	ok	none
31	m	5.5	pressure	0	5	ok	none
32	w	5.5	pressure	1	10	ok	none
33	w	5.5	delay	6	27	ok	none
34	m	5.5	pressure	4	0	ok	none
35	m	3.5	delay	4	3	ok	none
drop out	m	3.5	pressure	5		ok	too quick
drop out	m	3.5	delay	1		other	experimenter error
36	m	3.5	pressure	5	1	ok	none
37	m	3.5	delay	0	0	ok	none
38	m	3.5	delay	4	6	ok	none
39	w	5.5	pressure	4	6	ok	none
40	w	5.5	pressure	4	0	ok	none
drop out	m	3.5	pressure	0		no	Q1
drop out	w	3.5	delay	9		other	experimenter error
drop out	m	3.5	delay	5		ok	too quick
drop out	w	5.5	delay	4			too quick
drop out	m	3.5	pressure	0		other	experimenter error
41	w	5.5	pressure	0	3	ok	none
42	w	3.5	delay	4	42	ok	none
drop out	m	3.5	pressure	3		no	Q1
drop out	m	3.5	delay	0			camera failure
43	w	5.5	delay	0	92	ok	none
44	w	5.5	pressure	4	0	ok	none
45	w	3.5	pressure	5	13	ok	none
drop out	m	3.5	pressure	1		no	Q1
46	w	3.5	pressure	9	7	ok	none
47	m	3.5	pressure	4	3	ok	none
48	w	3.5	pressure	3	8	ok	none
49	w	3.5	delay	4	83	ok	none
50	m	3.5	delay	5	22	ok	none
drop out	m	3.5	pressure	0		no	Q1
51	m	3.5	delay	2	32	ok	none
52	m	3.5	pressure	5	3	ok	none
53	m	3.5	pressure	5	0	ok	none
drop out	w	5.5	delay	5			experimenter error
54	w	5.5	pressure	4	0	ok	none
55	w	3.5	pressure	5		ok	none
drop out	w	3.5	delay	0		no	Q1
drop out	w	3.5	delay	0		no	Q1
56	w	3.5	delay	0	150	ok	none
57	w	5.5	delay	2	14	ok	none
58	w	5.5	pressure	4	3	ok	none
59	m	5.5	pressure	5	6	ok	none
60	w	3.5	pressure	5	6	ok	none
61	m	5.5	delay	4	11	ok	none
62	w	5.5	pressure	1	1	ok	none
63	m	5.5	delay	4	10	ok	none
64	m	5.5	pressure	5	12	ok	none
65	w	5.5	pressure	6	2	ok	none
66	w	3.5	delay	4	46	ok	none
67	w	5.5	delay	5	13	ok	none
68	m	3.5	delay	4	30	ok	none
drop out	w	3.5	delay	0		no	Q1
69	m	3.5	delay	4	9	ok	none
70	m	5.5	pressure	4	1	ok	none
71	w	3.5	delay	0	37	ok	none
72	m	5.5	pressure	4	1	ok	none
drop out	m	3.5	pressure	0		no	experimenter error
73	w	3.5	pressure	4	0	ok	none
drop out	w	3.5	pressure	0		no	Q1
74	w	3.5	pressure	5	4	ok	none
drop out	m	3.5	delay	4		no	Q1
75	w	3.5	delay	0	3	ok	none
76	w	5.5	delay	4	3	ok	none
77	m	5.5	pressure	5	2	ok	none
drop out	w	3.5	delay	0		no	Q1
78	w	3.5	pressure	0	33	ok	none
79	w	5.5	delay	3	13	ok	none
80	m	3.5	delay	0	36	ok	none
81	w	3.5	delay	0	43	ok	none
82	w	5.5	delay	3	50	ok	none
83	w	5.5	delay	3	20	ok	none
drop out	w	3.5	delay	0		no	Q1
drop out	w	3.5	pressure	0		no	Q1
84	m	3.5	delay	2	108	ok	none
85	m	3.5	pressure	3	0	ok	none
86	w	3.5	pressure	0	45	ok	none
87	w	5.5	delay	2		ok	none
88	w	3.5	delay	2	16	ok	none
89	m	3.5	pressure	0	49	ok	none
drop out	m	3.5	delay	0		other	experimenter error
90	w	3.5	delay	0	39	ok	none
drop out	m	3.5	pressure	4			Q1
drop out	w	3.5	delay	0		no	Q1
91	m	3.5	pressure	3	6	ok	none
92	w	3.5	pressure	1	4	ok	none
93	m	3.5	delay	0	37	ok	none
drop out	m	5.5	delay	2		no	Q1
94	m	5.5	delay	4	10	ok	none
drop out	w	3.5	pressure	4		no	Q1
additional	m	5.5	delay	0	51	ok	additional
drop out	m	3.5	delay	2			Q1
95	m	3.5	pressure	0	16	ok	none
96	m	3.5	delay	4	40	ok	none
drop out	m	3.5	delay	0			camera failure
97	w	7.5	pressure	3	1	ok	none
98	m	7.5	delay	5	19	ok	none
99	w	7.5	delay	3	9	ok	none
100	m	7.5	pressure	4	18	ok	none
101	w	7.5	delay	3	1	ok	none
102	m	7.5	delay	1	6	ok	none
drop out	w	7.5	pressure	4		ok	experimenter error
103	w	7.5	pressure	3	4	ok	none
104	w	7.5	delay	0	97	ok	none
105	m	7.5	pressure	4	0	ok	none
106	m	7.5	delay	4	6	ok	none
107	w	7.5	pressure	5	0	ok	none
108	w	7.5	pressure	5	5	ok	none
109	w	7.5	delay	1	5	ok	none
110	w	7.5	pressure	5	0	ok	none
111	w	7.5	delay	3	35	ok	none
112	w	7.5	pressure	4	0	ok	none
113	m	7.5	pressure	4	0	ok	none
114	m	7.5	delay	3	14	ok	none
115	m	7.5	delay	3	9	ok	none
116	w	7.5	delay	3	27	ok	none
117	m	7.5	pressure	3	2	ok	none
118	w	7.5	pressure	4	0	ok	none
119	m	7.5	pressure	3	2	ok	none
120	m	7.5	pressure	3	1	ok	none
121	w	7.5	pressure	4	2	ok	none
122	m	7.5	delay	3	11	ok	none
123	m	7.5	pressure	4	1	ok	none
124	w	7.5	delay	4	5	ok	none
125	w	7.5	pressure	4	5	ok	none
126	m	7.5	delay	1	9	ok	none
127	m	7.5	delay	2	62	ok	none
128	m	7.5	pressure	4	0	ok	none
129	m	7.5	delay	4	10	ok	none
130	w	7.5	delay	2	8	ok	none
131	m	7.5	pressure	4	0	ok	none
132	m	7.5	delay	3	20	ok	none
133	w	7.5	delay	4	8	ok	none
134	m	7.5	pressure	5	1	ok	none
135	w	7.5	pressure	5	2	ok	none
136	w	7.5	delay	2	29	ok	none
137	w	7.5	pressure	4	3	ok	none
138	w	7.5	delay	3	24	ok	none
139	w	7.5	pressure	4	5		none
140	w	7.5	delay	2	18	ok	none
141	m	7.5	pressure	9	3	ok	none
142	m	7.5	delay	4	1	ok	none
143	m	7.5	pressure	4	3	ok	none
144	m	7.5	delay	4	22	ok	none
